# Supplementary material for: Pressure and Chemical Unfolding of an α-Helical Bundle Protein: The GH2 Domain of the Protein Adaptor GIPC1
Source: Int J Mol Sci. 2021 Mar 30;22(7):3597. doi: 10.3390/ijms22073597 (PMC8037465; doi:10.3390/ijms22073597)
Supplement: Supplementary file 1 [file ijms-22-03597-s001.zip]

Archive with 9 entries (8 files):
- SupplementaryMaterials_Rev/
- SupplementaryMaterials_Rev/Figure S1.docx
- SupplementaryMaterials_Rev/Figure S2.docx
- SupplementaryMaterials_Rev/Figure S3.docx
- SupplementaryMaterials_Rev/Figure S4.docx
- SupplementaryMaterials_Rev/Figure S5.docx
- SupplementaryMaterials_Rev/Figure S6.docx
- SupplementaryMaterials_Rev/Figure S7.docx
- SupplementaryMaterials_Rev/Table S1.docx
